# Supplementary material for: PI3K drives the de novo synthesis of coenzyme A from vitamin B5
Source: Nature. 2022 Jul 27;608(7921):192–8. doi: 10.1038/s41586-022-04984-8 (PMC9352595; doi:10.1038/s41586-022-04984-8)
Supplement: Supplementary file 4 — Information regarding siRNA sequences, sgRNA sequences, cloning and sequencing primer sequences, human reference gene sequences, tandem MS transitions and antibodies. [file 41586_2022_4984_MOESM4_ESM.xlsx]

## Sheet: siRNA
siRNA target	siRNA sequence	manufacturer	identifier
siPANK1 #1	GTGGAACGCTGGTTAAATT	PerkinElmer / Horizon Discovery / Dharmacon	J-004057-09
siPANK1 #2	AGACAGAGTTGTGTTTGTT	PerkinElmer / Horizon Discovery / Dharmacon	J-004057-10
siPANK1 #3	CCATGAAGCTGCTGGCATA	PerkinElmer / Horizon Discovery / Dharmacon	J-004057-12
siPANK2 #1	GCGAGAGGCUGUCAGUAAA	PerkinElmer / Horizon Discovery / Dharmacon	J-003797-13
siPANK2 #2	UGGAUAAACUAGUACGAGA	PerkinElmer / Horizon Discovery / Dharmacon	J-003797-14
siPANK2 #3	GAGCACUCCUUGAGCUGUU	PerkinElmer / Horizon Discovery / Dharmacon	J-003797-16
siPANK4 #1	GCGCUUCGCCAUCGACAUA	PerkinElmer / Horizon Discovery / Dharmacon	J-006759-05
siPANK4 #2	GUGAUGACGUGCCUGAUUA	PerkinElmer / Horizon Discovery / Dharmacon	J-006759-07
siPANK4 #3	ACACAGAACGUGAACAUGA	PerkinElmer / Horizon Discovery / Dharmacon	J-006759-08

## Sheet: sgRNA
target gene	guide type	targeted exon	DNA strand	gRNA sequence
Non-targeting control (for human genome)	n/a	n/a	n/a	GATACGTCGGTACCGGACCG (equivalent to Edit-R crRNA non-targeting control #1, Horizon Discovery / Dharmacon U-007501-01-05)
PANK2	individual	exon 2	sense	GAAGTACCTGACCTCCAATG
PANK4	paired	exon 2	sense	GTCTTTCGACCACTCCGGAA
PANK4	paired	exon 2	antisense	GTGCTGTACCGTTGAATAGT

## Sheet: InFusion Primers
InFusion cloning primer target	primer sequence for InFusion cloning into pLUIN
PANK2 Forward	GAATTGTCGACGAATTCGGATCCGCGCCACCATGAGGAGGCTCGGG
PANK2 Reverse	GGCCTTAATTAAGTTTAAACGCGGCCTCACGGGATCTTCAACAGCTCAAGGAGT
PANK4 Forward	GAATTGTCGACGAATTCGGATCCGCGCCACCATGGCGGAGTGTGGAGCG
PANK4 Reverse	GGCCTTAATTAAGTTTAAACGCGGCCTCACTCGGCTGGGACCTCG
pLUIN Linearization 3’ Forward	GGCCGCGTTTAAACTTAATTAAGGCC
pLUIN Linearization 5’ Reverse	GCGGATCCGAATTCGTCGACAATTC

## Sheet: Sequencing Primers
Sequencing primer target	primer sequence	vectors
U6 Forward Primer	GACTATCATATGCTTACCGT	CRISPR-Cas9 vectors
UBC Forward Primer	TGAAGCTCCGGTTTTGAACT	pLUIN
UBC Forward Primer	TGAAGCTCCGGTTTTGAACT	pLUIN
IRES Reverse Primer	CAAAAGACGGCAATATGGTGG	pLUIN
PANK2 Forward 1	GAGAAGGAATCCGACGCT	n/a
PANK2 Forward 2	TGGACGCAAAGGCAATCT	n/a
PANK2 Reverse 1	AGTCGATCCCGCCTCGT	n/a
PANK4 Forward 1	TCGTCAACACAGAGACCAAG	n/a
PANK4 Forward 2	CATGATCAGCAACGACATTGG	n/a
PANK4 Forward 3	ACTGGAACAAGCTTCAGACC	n/a
PANK4 Forward 4	ATCGTGGCAGAGCGTATTG	n/a

## Sheet: Human Sequence References
Gene/Protein Name	mRNA	Protein	Protein
	(NCBI RefSeq ID)	(Uniprot ID)	(NCBI RefSeq ID)
Pantothenate kinase 1 (PANK1)	NM_148977.2	Q8TE04	NP_683878.1﻿
PANK2	NM_153638.3	Q9BZ23	NP_705902.2
PANK3	NM_024594.3	Q9H999	NP_078870.1
PANK4	NM_018216.2	Q9NVE7	NP_060686.2﻿
Phosphopantothenoylcysteine synthetase (PPCS)	n/a	Q9HAB8	NP_078940.2﻿
Phosphopantothenoylcysteine decarboxylase (PPCDC)	n/a	Q96CD2	NP_068595.3
Coenzyme A synthase (COASY)	n/a	Q13057	NP_001035994.1

## Sheet: MS-MS Transitions
NOTE: The adduct was +H+ in positive mode and -H- in negative mode in all cases.
metabolite	tracer	Q1 precursor ion (m/z)	Q3 product ion (m/z)	ionization mode	collision energy (eV)
Vitamin B5 / pantothenate [M+0]	-	218	146	neg	-21
Vitamin B5 / pantothenate [M+4]	13C315N1-VB5	222	147	neg	-21
cysteine [M+0]	-	122.1	59.1	pos	27
cysteine [M+4]	13C315N1-cysteine	126.1	61.1	pos	27
cystine [M+0]	-	241	74	pos	30
cystine [M+8]	13C315N1-cysteine	249	77	pos	30
Coenzyme A [M+0]	-	768.13	261.13	pos	39
Coenzyme A [M+3]	13C315N1-cysteine	771.12	264.13	pos	39
Coenzyme A [M+4]	13C315N1-VB5	772.13	265.13	pos	39
acetyl-CoA [M+0]	-	810.15	303.14	pos	35
acetyl-CoA [M+3]	13C315N1-cysteine	813.13	306.14	pos	35
acetyl-CoA [M+4]	13C315N1-VB5	814.15	307.14	pos	35
(iso)butyryl-CoA [M+0]	-	838.1	331	pos	31
(iso)butyryl-CoA [M+4]	13C315N1-VB5	842.1	335	pos	31
HMG-CoA [M+0]	-	912.16	405.17	pos	35
HMG-CoA [M+4]	13C315N1-VB5	916.18	409.18	pos	35
malonyl-CoA [M+0]	-	854.1	347.1	pos	35
malonyl-CoA [M+4]	13C315N1-VB5	858.1	351.1	pos	35
propionyl-CoA [M+0]	-	824.1	317.1	pos	35
propionyl-CoA [M+4]	13C315N1-VB5	828.1	321.1	pos	35
succinyl-CoA [M+0]	-	868.1	361.1	pos	38
succinyl-CoA [M+4]	13C315N1-VB5	872.1	365.1	pos	38
fructose-1,6,-bisphosphate [M+0]	-	339	97	neg	-30

## Sheet: Immunoblot Antibodies
	western antibody	manufacturer	identifier	host	dilution
1º antibody	PANK1	Cell Signaling Technology	23887	rabbit	1:1000
	PANK2	Origene	TA501321	mouse	1:1000
	PANK2	Origene	TA501355	mouse	1:1000
	PANK4	Cell Signaling Technology	12055	rabbit	1:1000
	PANK4	Cell Signaling Technology	12665	rabbit	1:1000
	p-RXRXXS/T motif	Cell Signaling Technology	10001	rabbit	1:1000
	p-AKT (T308)	Cell Signaling Technology	2965	rabbit	1:1000
	pan-AKT	Cell Signaling Technology	4691	rabbit	1:1000
	p-PRAS40 (T246)	Cell Signaling Technology	2997	rabbit	1:10,000
	PRAS40	Cell Signaling Technology	2691	rabbit	1:10,000
	p-ACLY (S455)	Cell Signaling Technology	4331	rabbit	1:1000
	ACLY	Cell Signaling Technology	13390	rabbit	1:1000
	p-S6K (T389)	Cell Signaling Technology	9234	rabbit	1:1000
	S6K	Cell Signaling Technology	2708	rabbit	1:1000
	p-S6 (S240/S244)	Cell Signaling Technology	5364	rabbit	1:1000
	S6	Cell Signaling Technology	2217	rabbit	1:1000
	p-p44/42 MAPK (Erk1/2) (T202/Y204)	Cell Signaling Technology	4370	rabbit	1:1000
	p44/42 MAPK (ERK1/2)	Cell Signaling Technology	4695	rabbit	1:1000
	Histone H3	Cell Signaling Technology	4499	rabbit	1:1000
	acetylated-H3 (K14)	Cell Signaling Technology	7627	rabbit	1:1000
	acetylated-H3 (K27)	Cell Signaling Technology	8173	rabbit	1:1000
	HA-tag	Cell Signaling Technology	2367	mouse	1:1000
	Flag-tag	Millipore-Sigma	F7425	rabbit	1:1000
2º antibody	Goat Anti-Rabbit IgG (H+L) (HRP conjugate)	Millipore-Sigma	AP307P	goat	1:10,000
	Goat Anti-Mouse IgG (H+L) (HRP conjugate)	Millipore-Sigma	AP308P	goat	1:5000
	Mouse Anti-rabbit IgG (Conformation Specific) (HRP Conjugate)	Cell Signaling Technology	5127	mouse	1:3000
	Rabbit Anti-Mouse IgG (Light Chain Specific) (HRP Conjugate)	Cell Signaling Technology	58802	rabbit	1:3000

## Sheet: IP Antibodies
IP antibody	manufacturer	identifier	host	immunogen
PANK1	Cell Signaling Technology	23887	rabbit	residues surrounding P153 (human PANK1)
PANK2	Origene	TA501355	mouse	full length protein (human PANK2)
PANK4	Bethyl Laboratories	A303-776A	rabbit	residues 50-100 (human PANK4)
Control rabbit IgG	Cell Signaling Technology	3900	rabbit	n/a
Control mouse IgG	Cell Signaling Technology	5415	mouse	n/a
