# Supplementary material for: PI3K drives the de novo synthesis of coenzyme A from vitamin B5
Source: Nature. 2022 Jul 27;608(7921):192–8. doi: 10.1038/s41586-022-04984-8 (PMC9352595; doi:10.1038/s41586-022-04984-8)
Supplement: Supplementary file 5 — Source Data Extended Data Fig. 10 [file 41586_2022_4984_MOESM5_ESM.xlsx]

## Sheet: ED 1a
Extended Data Fig. 1a
experiment a: CD160404
experiment b: CD160328
Graphed Values
	% change relative to vehicle (vehicle set to 0)
treatment:	Vehicle		Insulin		Insulin + GDC0941
experiment:	a	b	a	b	a	b
glucose-6-phosphate	0	0	-0.146042	0.204562	0.605077	0.773745
fructose-1,6-bisphosphate	0	0	1.54304	1.54737	-0.105663	0.257191
dihydroxy-acetone-phosphate	0	0	1.45158	2.00515	0.00380617	0.491144
D-glyceraldehdye-3-phosphate	0	0	1.38919	1.76607	-0.0366436	0.411608
1,3-diphopshateglycerate	0	0	4.35158	3.74003	-0.107576	-0.276304
2,3-Diphosphoglyceric acid	0	0	7.50671	4.50993	0.107039	-0.408051
sn-glycerol-3-phosphate	0	0	0.898101	0.850758	-0.0241428	-0.229347
3-phosphoglycerate	0	0	1.02583	1.51392	-0.134712	0.464999
phosphoenolpyruvate	0	0	1.82284	1.87996	-0.134027	0.148144
6-phospho-D-gluconate	0	0	0.750211	1.40703	0.119169	0.232137
D-sedoheptulose-7-phosphate	0	0	-0.472753	-0.471368	0.449557	1.19981
ribose-phosphate	0	0	0.80556	0.797065	0.189382	0.613134
N-carbamoyl-L-aspartate	0	0	6.78176	6.77847	-0.387992	-0.135758
7-methylguanosine	0	0	-0.0728336	0.24566	9.36504	1.07735
inosine	0	0	-0.128697	-0.305206	2.19789	0.490666
cytidine	0	0	-0.197131	-0.256333	2.61498	2.24744
cytosine	0	0	-0.181077	-0.420712	2.52407	2.17031
3-phospho-serine	0	0	1.75201	2.76168	0.0411876	-0.188815
Imidazoleacetic acid	0	0	0.131261	0.0266229	0.713843	0.450016
pantothenate	0	0	0.244187	0.0174626	1.69754	0.97245
Raw Mass Spec Signals (experiment a)
	Vehicle	Vehicle	Vehicle	Vehicle	Insulin	Insulin	Insulin	Insulin	Insulin + GDC0941	Insulin + GDC0941	Insulin + GDC0941
N-carbamoyl-L-aspartate-nega	47320.9	53283.3	41403.1	48947.5	350681	373757	367845	393682	31734.7	22566.8	33347.8
2,3-Diphosphoglyceric acid	160488	305534	356625	144516	2.22921e+06	2.08677e+06	2.13234e+06	1.77905e+06	315088	250607	237320
1,3-diphopshateglycerate	210623	243620	285838	257235	1.43302e+06	1.24653e+06	1.43657e+06	1.22109e+06	208979	225492	233050
phosphoenolpyruvate	280979	322995	305709	327126	959316	879851	981913	670227	283951	227824	291508
fructose-1,6-bisphosphate	4.74316e+06	3.81642e+06	3.9777e+06	3.52217e+06	1.20091e+07	9.70104e+06	9.97716e+06	9.1526e+06	3.74073e+06	3.50503e+06	3.52616e+06
3-phospho-serine	210720	254037	196934	145030	502423	496882	561422	659375	231073	211672	187215
D-glyceraldehdye-3-phosphate	1.09229e+06	1.04682e+06	815461	831944	2.82131e+06	2.10592e+06	1.96546e+06	2.154e+06	1.00392e+06	968434	763467
dihydroxy-acetone-phosphate	899941	851197	815054	669482	2.34994e+06	2.07362e+06	1.89459e+06	1.61436e+06	821807	842529	771657
3-phosphoglycerate	898533	930158	958717	696425	1.66767e+06	1.68768e+06	1.83957e+06	1.86272e+06	794394	616310	850186
sn-glycerol-3-phosphate	1.57475e+06	1.33315e+06	1.58364e+06	1.4141e+06	3.14838e+06	2.94808e+06	2.73421e+06	2.37881e+06	1.70264e+06	1.42688e+06	1.19277e+06
6-phospho-D-gluconate	165993	145521	165406	170044	278078	281980	280232	292033	187529	190407	165110
ribose-phosphate	715177	717144	655082	724526	1.45121e+06	1.28931e+06	1.1792e+06	1.15739e+06	835754	803063	869526
Imidazoleacetic acid	343504	328322	358410	323041	403196	371673	446383	309658	535065	623162	581252
glucose-6-phosphate	940142	814892	824350	761915	781967	721099	674455	675806	1.39151e+06	1.41192e+06	1.21885e+06
pantothenate	5.94879e+06	6.44432e+06	6.33196e+06	4.85794e+06	1.15017e+07	5.35467e+06	7.00002e+06	5.4853e+06	1.64366e+07	1.5015e+07	1.62605e+07
D-sedoheptulose-7-phosphate	7.29762e+06	4.97579e+06	4.48442e+06	5.15695e+06	3.07622e+06	3.07767e+06	2.77752e+06	2.62309e+06	7.54031e+06	7.32846e+06	8.95628e+06
inosine	588557	664727	424889	511862	871592	259541	511495	265556	2.46668e+06	1.30915e+06	1.4768e+06
cytosine	148953	336267	135476	124619	293605	88343.1	150457	77951.3	858742	384704	726459
cytidine	668316	785285	526003	478943	643475	502451	566918	261048	2.23662e+06	2.16209e+06	2.26699e+06
7-methylguanosine	4184.48	2619.27	3220.78	3633.48	N/A	2134.77	4196.86	N/A	33743.9	39514.5	32916
Raw Mass Spec Signals (experiment b)
	Vehicle	Vehicle	Vehicle	Vehicle	Insulin	Insulin	Insulin	Insulin	Insulin +GDC0941	Insulin +GDC0941	Insulin +GDC0941	Insulin +GDC0941
glucose-6-phosphate	1.29892e+06	1.26072e+06	1.29005e+06	1.24882e+06	1.98164e+06	1.48487e+06	1.35128e+06	1.32368e+06	3.06104e+06	2.07832e+06	1.78667e+06	2.11742e+06
2,3-Diphosphoglyceric acid	324131	193049	173195	148995	1.16018e+06	1.23131e+06	1.23344e+06	999931	159327	149788	99411.7	88337.3
N-carbamoyl-L-aspartate-nega	55400.1	54860.4	36598.1	51095.9	375978	393729	328642	441435	43161.7	47778.3	50023.1	30117.4
1,3-diphopshateglycerate	254454	142286	169893	133553	917859	923674	734788	742585	149613	147566	110750	98792
3-phospho-serine	424140	295535	226792	231657	1.36989e+06	1.1818e+06	957855	922179	291546	253273	198890	211967
phosphoenolpyruvate	454338	379629	262583	273502	960949	874417	1.16731e+06	943014	422634	419310	358701	372372
sn-glycerol-3-phosphate	1.63098e+06	1.2943e+06	1.05185e+06	985245	2.37662e+06	2.43276e+06	2.15542e+06	2.21935e+06	901295	959293	1.05584e+06	907834
fructose-1,6-bisphosphate	6.81909e+06	5.28495e+06	3.38891e+06	3.91078e+06	1.23254e+07	1.41877e+07	1.0287e+07	1.26283e+07	6.949e+06	6.70564e+06	5.53262e+06	5.20693e+06
dihydroxy-acetone-phosphate	1.59464e+06	1.61865e+06	950393	1.07095e+06	4.3096e+06	3.7345e+06	3.68988e+06	3.99688e+06	1.84494e+06	2.19651e+06	1.96493e+06	1.79922e+06
D-glyceraldehdye-3-phosphate	1.74952e+06	1.7754e+06	924776	1.04779e+06	3.84228e+06	3.90887e+06	3.63327e+06	3.82198e+06	1.84444e+06	2.12904e+06	1.8979e+06	1.88891e+06
6-phospho-D-gluconate	242549	178974	154614	153902	508607	484813	383371	380439	232592	222631	236384	207901
3-phosphoglycerate	1.33948e+06	1.27489e+06	945397	931114	2.82235e+06	2.77114e+06	2.45291e+06	3.24329e+06	1.57336e+06	1.73586e+06	1.61403e+06	1.65588e+06
ribose-phosphate	1.36167e+06	1.1447e+06	832387	885226	2.27328e+06	1.78882e+06	1.76609e+06	1.76259e+06	1.82307e+06	1.88257e+06	1.56795e+06	1.54027e+06
Imidazoleacetic acid	330759	276625	290456	323902	340604	304487	310156	299021	433893	435928	440672	461053
7-methylguanosine	27047.8	15983.3	27731.4	23637.3	18617.6	27214.6	31246.3	40511.5	54539.4	34907.4	43407.7	63247.4
pantothenate	9.45274e+06	9.33888e+06	8.15565e+06	8.34004e+06	9.42208e+06	7.45686e+06	8.29526e+06	1.07293e+07	2.35687e+07	1.7702e+07	1.6106e+07	1.22258e+07
inosine	840225	570764	616300	660117	314542	390410	569480	592762	1.21968e+06	948931	953840	883576
D-sedoheptulose-1-7-phosphate	1.69768e+07	1.42595e+07	1.42147e+07	1.29099e+07	1.03439e+07	7.12698e+06	7.1047e+06	6.2759e+06	4.29262e+07	2.64533e+07	2.87282e+07	3.0275e+07
cytidine	1.67533e+06	1.35434e+06	1.45358e+06	1.66213e+06	1.21475e+06	1.03486e+06	997634	1.32286e+06	5.39858e+06	4.49469e+06	5.0036e+06	5.05983e+06
cytosine	397821	283918	268700	333881	190434	144559	208029	200969	1.29077e+06	916687	825997	1.03823e+06

## Sheet: ED 1c
Extended Data Fig. 1c
SB210412
fractional abundance (%)
	CoA M+4			acetyl-CoA M+4
Day 4 Serum Substitute	93.4024	97.9641	98.3565	98.8259	99.24	99.0821
Day 6 Serum Substitute	97.2779	98.783	98.9329	99.773	99.8298	99.7841
Day 4 Horse Serum	95.3163	96.6422	97.4119	97.8831	98.0399	97.7781
Day 6 Horse Serum	96.3344	98.3721	98.8242	98.6573	98.9904	98.7501

## Sheet: ED 1d
Extended Data Fig. 1d
SB210216-02
cell number (x10^3)
Day	+VB5			-VB5
0	17.763	18.0009	17.049	17.763	18.0009	17.049
2	78.2104	96.535	83.446	35.1356	35.3736	34.8977
4	206.007	224.807	236.468	34.6597	31.8039	24.6644

## Sheet: ED 1e
Extended Data Fig. 1e
CD180407
% change in pool size [M+4]
1h
	VB5 [M+4]			CoA [M+4]			acetyl-CoA [M+4]
vehicle	-6.13	16.46	-10.33	-45.46	33.49	11.96	-7.9	-20.45	28.35
insulin	7.71	25.95	-1.13	-13.39	18.06	29.29	-1.89	0.38	19.88
3h
	VB5 [M+4]			CoA [M+4]			acetyl-CoA [M+4]
vehicle	18.15	-2.85	-15.3	-13.52	9.99	3.53	-0.57	-11.92	12.49
insulin	40.18	-9.35	47.3	118.73	83.22	152.52	105.54	112.77	116.73
5h
	VB5 [M+4]			CoA [M+4]			acetyl-CoA [M+4]
vehicle	-0.72	-11.33	12.05	8.01	-1.58	-6.43	11.74	-0.57	-11.17
insulin	0.92	16.34	25.13	147.66	131.72	108.05	156.69	174.95	145.25
fractional abundance of M+4 (%)
1h
	VB5 (FA)			CoA (FA)			acetyl-CoA (FA)
vehicle	98.13	98.27	97.74	1.39	3.49	2.75	1.96	1.74	2.52
insulin	97.9	97.75	98.25	1.99	2.77	3.03	2.43	2.14	2.63
3h
	VB5 (FA)			CoA (FA)			acetyl-CoA (FA)
vehicle	97.73	98.38	98.29	4.2	4.97	5.09	6.66	4.94	5.89
insulin	98.28	97.74	98.26	8.74	8.06	9.75	12.56	12.19	11.59
5h
	VB5 (FA)			CoA (FA)			acetyl-CoA (FA)
vehicle	98.42	98.45	98.06	8.6	7.76	7.41	7.04	7.14	7.13
insulin	98.21	98.16	98.1	17	15.05	14.85	14.07	17.42	17.09

## Sheet: ED 1f
Extended Data Fig. 1f
CD180430
relative MS/MS signal
VB5 [M+4]
unlabeled-VB5 +vehicle	unlabeled-VB5 +insulin	13C315N1-VB5 +vehicle	13C315N1-VB5 +insulin
0	0	1.03	1.1
0	0	1.02	1.25
0	0	0.96	1.27
CoA [M+4]
unlabeled-VB5 +vehicle	unlabeled-VB5 +insulin	13C315N1-VB5 +vehicle	13C315N1-VB5 +insulin
0	0	0.6	2.02
0.42	0.23	1.25	2.8
0.35	0.12	1.15	3.5
acetyl-CoA [M+4]
unlabeled-VB5 +vehicle	unlabeled-VB5 +insulin	13C315N1-VB5 +vehicle	13C315N1-VB5 +insulin
0	0	1.17	2.26
0	0	0.8	2.45
0	0	1.02	1.64
F-1,6-BP [M+0]
unlabeled-VB5 +vehicle	unlabeled-VB5 +insulin	13C315N1-VB5 +vehicle	13C315N1-VB5 +insulin
1.15	2.35	1.06	2.46
1.16	1.64	1.25	1.87
0.86	1.84	0.7	1.7

## Sheet: ED 1g
Extended Data Fig. 1g
CD151122
fractional abunance (%)
minutes	[M+0] Vehicle			[M+0] Insulin			[M+4] Vehicle			[M+4] Insulin
0	100	100	100	100	100	100	0	0	0	0	0	0
10	26	43	38	26	40	42	74	57	62	74	60	58
30	12	15	20	12	11	8	88	85	80	88	89	92
60	5	7	1	2	7	4	95	93	99	98	93	96

## Sheet: ED 2b
Extended Data Fig. 2b
EL160406
relative MS/MS signal
	Cysteine [M+4]			CoA [M+3]			Acetyl-CoA [M+3]
Unlabeled	0	0	0	0.31	0.21	0.13	0.14	0.14	0.13
Labeled	0.9	0.72	1.38	1.11	0.79	1.1	1.18	0.96	0.86

## Sheet: ED 2c
Extended Data Fig. 2c
EL160406
% change in M+3 pool size
	CoA [M+3]			Acetyl-CoA [M+3]
Vehicle	11	-21	10	18	-4	-14
Insulin	44	63	90	70	53	62
Insulin +GDC0941	-47	-39	-54	-42	-36	-27
fractional abundance of M+3 (%)
	CoA [FA of M+3]			Acetyl-CoA [FA of M+3]
Vehicle	7.4	6.1	8.3	10	10	8.5
Insulin	9.9	8.7	11.1	14.7	14.5	15.1
Insulin +GDC0941	3.8	3.6	2.3	6.3	6.3	7.1

## Sheet: ED 2d
Extended Data Fig. 2d
CD170123
% change in M+4 pool size
CoA [M+4]
Vehicle	Insulin	IGF	EGF
-27.5	337.9	417.1	583
69.8	113.6	552.3	613.3
-42.3	464.7	659.7	521.5
acetyl-CoA [M+4]
Vehicle	Insulin	IGF	EGF
-1.4	217.3	285.7	216
-9.5	193.2	258.6	213.5
10.8	251.9	380.4	284.4
fractional abundance of M+4 (%)
CoA [FA of M+4]
Vehicle	Insulin	IGF	EGF
1.22	6.83	6.12	8.08
2.69	5.71	8.88	9.37
1.72	6.28	8.08	7
acetyl-CoA [FA of M+4]
Vehicle	Insulin	IGF	EGF
9.99	26.35	27.03	23.62
8.53	22.07	25.38	23.22
9.6	23.49	27.67	25.11

## Sheet: ED 2e
Extended Data Fig. 2e
CD170213
% change in M+4 pool size
CoA [M+4]
Vehicle	Insulin	EGF	EGF +GDC0941
-15	158	170	-21
-16	116	123	-63
31	78	129	-22
acetyl-CoA [M+4]
Vehicle	Insulin	EGF	EGF +GDC0941
-1	151	166	-9
-4	123	150	-32
5	132	160	-15
fractional abundance of M+4 (%)
CoA [FA of M+4]
Vehicle	Insulin	EGF	EGF +GDC0941
3.61	7.8	7.44	2.44
3.49	8.05	8.35	1.56
4.72	7.4	7.39	2.72
acetyl-CoA [FA of M+4]
Vehicle	Insulin	EGF	EGF +GDC0941
13.03	24.62	25.7	8.16
14.25	22.32	25.34	7.74
13.86	23.53	25.32	8.35

[truncated: 45 more sheets: ED 3a , ED 3b, ED 3c , ED 3d , ED 3e , ED 4a, ED 4b, ED 4c, ED 5d, ED 7a, ED 7b, ED 7c, ED 7d, ED 7e, ED 8a, ED 8b, ED 9a, ED 9b, ED 9c, ED 10a …]
