# Supplementary material for: PI3K drives the de novo synthesis of coenzyme A from vitamin B5
Source: Nature. 2022 Jul 27;608(7921):192–8. doi: 10.1038/s41586-022-04984-8 (PMC9352595; doi:10.1038/s41586-022-04984-8)
Supplement: Supplementary file 6 — Source Data Fig. 4 [file 41586_2022_4984_MOESM6_ESM.xlsx]

## Sheet: 1b
Fig. 1b
CD180407
% change in M+4 pool size
1 hr
	VB5 [M+4]			CoA [M+4]			acetyl-CoA [M+4]
Vehicle	-6.13	16.46	-10.33	-45.46	33.49	11.96	-7.9	-20.45	28.35
Insulin	7.71	25.95	-1.13	-13.39	18.06	29.29	-1.89	0.38	19.88
3 hr
	VB5 [M+4]			CoA [M+4]			acetyl-CoA [M+4]
Vehicle	18.15	-2.85	-15.3	-13.52	9.99	3.53	-0.57	-11.92	12.49
Insulin	40.18	-9.35	47.3	118.73	83.22	152.52	105.54	112.77	116.73
5 hr
	VB5 [M+4]			CoA [M+4]			acetyl-CoA [M+4]
Vehicle	-0.72	-11.33	12.05	8.01	-1.58	-6.43	11.74	-0.57	-11.17
Insulin	0.92	16.34	25.13	147.66	131.72	108.05	156.69	174.95	145.25
fractional abundance
1 hr
	VB5 [M+4]			CoA [M+4]			acetyl-CoA [M+4]
Vehicle	98.13	98.27	97.74	1.39	3.49	2.75	1.96	1.74	2.52
Insulin	97.9	97.75	98.25	1.99	2.77	3.03	2.43	2.14	2.63
3 hr
	VB5 [M+4]			CoA [M+4]			acetyl-CoA [M+4]
Vehicle	97.73	98.38	98.29	4.2	4.97	5.09	6.66	4.94	5.89
Insulin	98.28	97.74	98.26	8.74	8.06	9.75	12.56	12.19	11.59
5 hr
	VB5 [M+4]			CoA [M+4]			acetyl-CoA [M+4]
Vehicle	98.42	98.45	98.06	8.6	7.76	7.41	7.04	7.14	7.13
Insulin	98.21	98.16	98.1	17	15.05	14.85	14.07	17.42	17.09

## Sheet: 1c
Fig. 1c
CD190722
% change in M+4 pool size
	VB5 [M+4]			CoA [M+4]			acetyl-CoA [M+4]
+/+	6.49	-16.51	10.02	-6.66	-22.1	28.76	8.16	-7.93	-0.23
H1047R/+	21.79	55.31	13.99	171.84	258.3	236.79	119.95	99.4	65.13
H1047R/+, GDC0941	140.44	134.67	117.68	40.91	29.66	-10.69	-74.74	-18.6	-41.92
fractional abundance
	VB5 [M+4]			CoA [M+4]			acetyl-CoA [M+4]
+/+	98.27	97.99	98.82	3.46	4.96	5.31	7.61	8.32	9.63
H1047R/+	98.44	99.06	98.26	10.07	11.44	12.03	14.45	15.85	14.89
H1047R/+, GDC0941	97.86	97.92	98.24	5.21	3.42	2.7	1.41	3.67	3.7

## Sheet: 1d
Fig. 1d
CD170821
fractional abundance
	CoA [M+4]			acetyl-CoA [M+4]			HMG-CoA [M+4]			(iso)butyryl-CoA [M+4]			malonyl-CoA [M+4]			propionyl-CoA [M+4]			succinyl-CoA [M+4]
Insulin	10.91	14.74	12.81	17.87	17.86	17.43	17.92	15.66	16.81	18.38	13.51	16.53	17.78	17.68	13.33	10.63	12.71	8.93	14.06	13.09	10.4
Insulin +GDC-0941	3.72	3.16	0.5	5.14	4.9	4.2	4.69	4.98	2.84	1.25	3.93	3.72	5.45	4.48	4.25	0.65	4.79	3.32	2.92	3.66	4.21

## Sheet: 1e
Fig. 1e
CD200212
% change in 14C radioactive signal
vehicle	insulin	insulin + GDC0941
-0.3	72.38	-46.86
-0.83	74.87	-48.83
1.13	65.07	-41.99

## Sheet: 1f
Fig. 1f
CD170403
% change in M+4 pool size
	CoA [M+4]			acetyl-CoA [M+4]
WT	-5	-4	10	-12	0	13
E17K	185	133	122	138	131	117
E17K GDC0068	-50	-49	-19	-49	-41	-24
E17K Rapamycin	127	55	138	117	104	117
NO DOX	13	-24		-8	-16
fractional abundance
	CoA [M+4]			acetyl-CoA [M+4]
WT	3.63	3.3	3.74	6.79	7.25	7.66
E17K	8.25	6.35	6.64	12.59	11.89	12.09
E17K GDC0068	1.47	2.5	2.3	2.6	2.86	3.73
E17K Rapamycin	6.54	4.25	6.24	10.32	10.02	10.07
NO DOX	3.59	2.36		6.69	5.73
Note the NO DOX group had two replicates

## Sheet: 1g
Fig. 1g
CD200309
% change in M+4 pool size
	CoA [M+4]			acetyl-CoA [M+4]
E17K-AKT DMSO	-16.5	2.73	13.77	-21.64	17.45	4.19
E17K-AKT GDC0068	-69.65	-50.19	-52.53	-65.73	-68.83	-70.49
E17K-AKT NDI091143	870.25	963.05	1007.61	108.95	100.44	126.68
E17K-AKT Combo	539.8	622.71	583.91	44.39	81.71	82.1
fractional abundance
	CoA [M+4]			acetyl-CoA [M+4]
E17K-AKT DMSO	11.83	12.72	11.3	11.1	12.89	13.64
E17K-AKT GDC0068	5.43	5.74	6.45	5.61	4.58	4.36
E17K-AKT NDI091143	34.52	31.64	36.68	38.54	38.23	38.97
E17K-AKT Combo	27.11	32.2	27.47	27.41	30.11	29.26

## Sheet: 3a
Fig. 3a
SB190826
% change in M+4 pool size
	CoA [M+4]			acetyl-CoA [M+4]
WT AKT DMSO	-30	21	9	9	-23	14
E17K AKT DMSO	182	104	218	111	160	130
E17K AKT PANKi 1uM	167	155	100	85	50	86
E17K AKT PANKi 5uM	7	26	-6	-25	5	-35
E17K AKT PANKi 10uM	-36	-16	-31	-35	-46	-50

## Sheet: 3b
Fig. 3b
CD180427
% change in total pool size
	CoA [M+4]			acetyl-CoA [M+4]			HMG-CoA [M+4]			(iso)butyryl-CoA [M+4]			malonyl-CoA [M+4]			propionyl-CoA [M+4]			succinyl-CoA [M+4]
siC	-16.3	16.8	-0.5	-2.9	8.9	-6	-26.2	8.5	17.8	15.3	20.7	-35.9	-11.1	12.1	-1	9.4	1.6	-11	8.6	13.9	-22.5
siPANK1	-5.8	-13.2	-10.8	-1.3	-15.9	-21.6	-20.5	-25.4	-18.1	-42.5	-12	-12.8	-4.2	-10.2	-43.2	19.1	12.3	19.1	-9.5	-4.8	-12.6
siPANK2	33.3	12.4	4.2	-15.8	-14.3	6.8	-36.4	1.8	-27.1	3.4	-61.1	-22.4	6.4	-30.5	-41.4	13.7	-10	8.9	-6.8	-2.7	29.4
siPANK4	44.4	39.6	62.5	48.5	48.9	47.7	80	12.7	25.7	39.7	70.6	88	-11.2	8.4	61.8	-10.5	26.8	14.1	21.5	8.1	18.8
%change in M+4 pool size
	CoA [M+4]			acetyl-CoA [M+4]			HMG-CoA [M+4]			(iso)butyryl-CoA [M+4]			malonyl-CoA [M+4]			propionyl-CoA [M+4]			succinyl-CoA [M+4]
siC	-18.3	15.7	2.61	-0.39	18.94	-18.54	-53.01	1.1	51.91	11.82	-8.39	-3.42	-0.85	18.54	-17.69	12.9	12.09	-25	8.86	8.62	-17.49
siPANK1	-6.8	-19.46	-16.13	3.75	-14.37	-12.02	-34.66	-28.98	-26.64	-13.34	-28.51	-65.84	6.96	0.22	-47.85	18	18.34	2.13	-22.91	-25.35	-23.08
siPANK2	12.47	3.26	-7.56	-18.96	-20.16	14.5	-33.92	-18.56	-50.47	-58.96	-40.14	-19.56	4.53	-52.17	-63.89	8.27	-23.71	24.71	-25.52	-35.63	-13.69
siPANK4	51.24	39.1	59.68	56.63	56.62	57.09	92.41	17.27	-3.97	25.56	42.12	53.89	-18.92	25.14	121.15	-0.16	32.29	37.17	5.77	18.57	20.46

## Sheet: 3c
Fig. 3c
CD181120
% change in pool size [TOTAL]
	CoA [TOTAL]			acetyl-CoA [TOTAL]
WT	-8.2	7.64	0.56	-16.96	3.87	13.09
KO	34.13	36.75	60.3	54.39	64.48	77.26
% change in pool size [M+4]
	CoA [M+4]			acetyl-CoA [M+4]
WT	2.17	3.42	-5.59	-8.69	2.81	5.88
KO	17.58	33.68	34.11	28.07	27.35	39.91

## Sheet: 3d
Fig. 3d
SB181113
% change in pool size [TOTAL]
	CoA [TOTAL]			Acetyl-CoA [TOTAL]
KO+EV	-3.27	-1.94	5.21	3.18	-3.5	0.31
KO+WT	-9.64	-10.66	-12.7	-48.89	-42.93	-43.72
KO+T406A	-33.06	-33.37	-38.48	-62.53	-61.81	-64.82
% change in pool size [M+4]
	CoA [M+4]			Acetyl-CoA [M+4]
KO+EV	-2.84	-5.35	8.19	6.39	-2.92	-3.47
KO+WT	-1.16	6.49	2.41	-39.12	-37.76	-33.78
KO+T406A	-26.18	-31.33	-40.79	-67.93	-59.98	-63.41

[truncated: 22 more sheets: 3e, 3f, 4b, 4c, 4d, 4e - graphed values and protein, 4e - Analysis, 4e - Protein Normalized, 4e - Blank & Intensity Filters, 4e - Correlation Hits (FDR<0.1), 4e -Remove non-mammal metabs, 4f - graphed values, 4f - Experiment #1, 4f - Experiment #2, 4f - Experiment #3, 4f - ANOVA Hits FDR<0.1, 4f - ANOVA Hits Averages, 4f - Correlation Hits FDR<0.1, 4g, 4h …]
